# Supplementary material for: A Generic Approach for Miniaturized Unbiased High-Throughput Screens of Bispecific Antibodies and Biparatopic Antibody–Drug Conjugates
Source: Int J Mol Sci. 2024 Feb 8;25(4):2097. doi: 10.3390/ijms25042097 (PMC10889805; doi:10.3390/ijms25042097)
Supplement: Supplementary file 1 [file ijms-25-02097-s001.zip]

Archive with 1 entries (1 files):
- ijms-2756908-supplementary.pdf
